# Supplementary material for: Concussion Disrupts Sleep in Adolescents: A Systematic Review and Meta-Analysis
Source: Clocks Sleep. 2025 Aug 29;7(3):46. doi: 10.3390/clockssleep7030046 (PMC12452595; doi:10.3390/clockssleep7030046)
Supplement: Supplementary file 1 [file clockssleep-07-00046-s001.zip]

Archive with 2 entries (2 files):
- PRISMA_ABSTRACT_CNS.pdf
- PRISMA_Supp1_CNS.pdf
